# Supplementary material for: Synthesis and Immunological Evaluation of Virus-Like Particle-Milbemycin A3/A4 Conjugates
Source: Antibiotics (Basel). 2017 Sep 11;6(3):18. doi: 10.3390/antibiotics6030018 (PMC5617982; doi:10.3390/antibiotics6030018)
Supplement: Supplementary file 1 [file antibiotics-06-00018-s001.zip]

Archive with 3 entries (3 files):
- Suppl_file1_synth_milbemycin_haptens_revised_6Aug2017_CLEAN.pdf
- Suppl_file2_synth_M4-BSA_conjugate.pdf
- Suppl_file3_dot-blots.pdf
